# Supplementary material for: Chronic Wasting Disease Drives Population Decline of White-Tailed Deer
Source: PLoS One. 2016 Aug 30;11(8):e0161127. doi: 10.1371/journal.pone.0161127 (PMC5004924; doi:10.1371/journal.pone.0161127)
Supplement: S3 Table — (XLSX) [file pone.0161127.s004.xlsx]

## Sheet: Sheet1
Record	ID	Pregnancy	CWD	Age	BCS	Year
1	A01	1	Pos	2.5		2003
2	A05	1	Pos	6.5	2	2003
3	A06	1	Neg	3.5	4	2003
4	A08	1	Neg	3.5	4	2003
5	A10	1	Neg	2.5	3	2003
6	A12	1	Neg	2.5	2	2003
7	A13	1	Pos	2.5	1	2003
8	A14	1	Neg	3.5	3	2003
9	A15	1	Pos	3.5	2.5	2003
10	A16	1	Neg	3.5	3	2003
11	A17	1	Neg	1.5	2.5	2003
12	A19	1	Pos	2.5	3	2003
13	A21	1	Pos	3.5	3	2003
14	A22	1	Neg	3.5	3	2003
15	A25	1	Pos	3.5	3	2003
16	A26	1	Neg	3.5	3.5	2003
17	A28	1	Neg	3.5	3.5	2003
18	A29	1	Neg	2.5	2	2003
19	A33	1	Neg	6.5		2003
20	A24	1	Pos	4.5	3.5	2004
21	A34	1	Pos	1.5	2.5	2004
22	F01	1	Neg	1.5	4	2004
23	F14	1	Neg	1.5	3.5	2004
24	F01	1	Neg	2.5	3	2005
25	F06	0	Pos	2.5	3.5	2005
26	F14	1	Pos	2.5	4	2005
27	F27	1	Neg	1.5	3.5	2005
28	F31	1	Neg	1.5	3	2005
29	F32	1	Neg	1.5	3	2005
30	F33	1	Neg	1.5	3	2005
31	F40	1	Neg	1.5	4	2005
32	F41	1	Pos	1.5	4	2005
33	F42	1	Neg	1.5	3	2005
34	F44	0	Neg	1.5	3	2005
35	F48	1	Neg	1.5	3	2005
36	F50	1	Pos	1.5	3	2005
37	F52	1	Neg	1.5	4	2005
38	F53	1	Neg	1.5	3.5	2005
39	A08	1	Pos	5.5	4	2006
40	A16	1	Neg	5.5	3	2006
41	A17	1	Neg	4.5	3.5	2006
42	A20	1	Pos	5.5	2.5	2006
43	A26	1	Neg	5.5	3.5	2006
44	A29	1	Neg	5.5	3	2006
45	A38	1	Neg	10.5	3.5	2006
46	A40	1	Neg	3.5	3	2006
47	F01	1	Neg	3.5	3.5	2006
48	F06	0	Pos	3.5		2006
49	F14	1	Pos	3.5	3	2006
50	F27	1	Neg	2.5	4.5	2006
51	F31	1	Neg	2.5	4	2006
52	F32	1	Pos	2.5	3.5	2006
53	F33	1	Neg	2.5	4	2006
54	F34	1	Neg	2.5	4	2006
55	F42	1	Neg	2.5	4	2006
56	F44	0	Neg	2.5	3.5	2006
57	F48	1	Neg	2.5	2.5	2006
58	F52	1	Neg	2.5		2006
59	F53	1	Pos	2.5	4	2006
60	F62	1	Neg	1.5		2006
61	F66	1	Neg	1.5	3.5	2006
62	F67	1	Neg	1.5		2006
63	F71	1	Neg	1.5		2006
64	F73	1	Neg	1.5	3.5	2006
65	F76	1	Neg	1.5	4	2006
66	F78	1	Neg	1.5	3.5	2006
67	F80	1	Pos	1.5	4.5	2006
68	F82	1	Neg	1.5	3.5	2006
69	F83	1	Neg	1.5	4	2006
70	F85	1	Pos	1.5	3	2006
71	F87	1	Pos	1.5	4	2006
72	A29	1	Neg	6.5	3	2007
73	A38	1	Neg	11.5	2	2007
74	A40	1	Neg	4.5	2.5	2007
75	F01	0	Neg	4.5	2.5	2007
76	F06	0	Pos	4.5	3.5	2007
77	F14	1	Pos	4.5	2.5	2007
78	F27	1	Neg	3.5	3.5	2007
79	F31	1	Neg	3.5	2.5	2007
80	F34	1	Neg	3.5	3.5	2007
81	F42	1	Neg	3.5	2	2007
82	F44	0	Neg	3.5	2.5	2007
83	F53	1	Pos	3.5	2	2007
84	F62	1	Neg	2.5	2.5	2007
85	F67	1	Neg	2.5	3	2007
86	F71	1	Neg	2.5	3	2007
87	F73	1	Neg	2.5	2	2007
88	F76	1	Neg	2.5	3	2007
89	F78	1	Neg	2.5	3	2007
90	F82	0	Neg	2.5	4	2007
91	F83	1	Neg	2.5	2	2007
92	F87	1	Pos	2.5	2	2007
93	F91	1	Neg	1.5		2007
94	F95	1	Neg	1.5	3	2007
95	F100	1	Neg	1.5	3	2007
96	F104	1	Neg	1.5	3	2007
97	F106	1	Neg	1.5	3	2007
98	A29	1	Neg	7.5	4	2008
99	A38	1	Neg	12.5	2.5	2008
100	A40	1	Neg	5.5	2.5	2008
101	F01	1	Neg	5.5	4	2008
102	F14	1	Pos	5.5	4	2008
103	F27	1	Neg	4.5	3.5	2008
104	F31	1	Neg	4.5	4	2008
105	F34	1	Neg	4.5	2.5	2008
106	F42	1	Neg	4.5	3.5	2008
107	F44	1	Neg	4.5	3.5	2008
108	F48	1	Neg	4.5	3.5	2008
109	F62	1	Neg	3.5	3	2008
110	F66	1	Pos	3.5	2.5	2008
111	F67	1	Neg	3.5	2	2008
112	F71	1	Pos	3.5	3.5	2008
113	F76	1	Neg	3.5	3	2008
114	F78	1	Neg	3.5	2.5	2008
115	F82	1	Neg	3.5	2.5	2008
116	F83	1	Pos	3.5	4	2008
117	F93	1	Neg	2.5	4	2008
118	F100	1	Neg	2.5	3	2008
119	F103	1	Neg	2.5	3	2008
120	F106	1	Neg	2.5	4	2008
121	F112	1	Neg	1.5	3.5	2008
122	A29	1	Neg	8.5	2.5	2009
123	A38	1	Neg	13.5	2.5	2009
124	A40	1	Neg	5.5	3	2009
125	A62	1	Neg	1.5	4	2009
126	A63	1	Neg	3.5	2.5	2009
127	F27	1	Pos	5.5	3	2009
128	F31	1	Neg	5.5	3.5	2009
129	F34	1	Neg	5.5	3.5	2009
130	F62	1	Pos	4.5	3.5	2009
131	F73	1	Pos	4.5	3	2009
132	F76	1	Neg	4.5	2	2009
133	F78	1	Neg	4.5	3	2009
134	F83	1	Pos	4.5	3.5	2009
135	F93	1	Neg	4.5	3.5	2009
136	F100	1	Neg	3.5	3.5	2009
137	F103	1	Neg	3.5	3.5	2009
138	F106	1	Pos	3.5	4	2009
139	A29	1	Neg	9.5	3.5	2010
140	A38	1	Neg	14.5	2.5	2010
141	A62	1	Neg	2.5	3.5	2010
142	A63	1	Neg	4.5	3.5	2010
143	F31	1	Neg	6.5	3.5	2010
144	F34	1	Neg	6.5	3.5	2010
145	F76	1	Neg	5.5	3.5	2010
146	F100	1	Neg	4.5	3.5	2010
147	F103	1	Neg	4.5	3	2010
148	F73	1	Pos	5.5	3	2010
149	F78	1	Pos	5.5	3.5	2010
150	F83	1	Pos	5.5	3.5	2010
151	F106	1	Pos	4.5	3.5	2010
