# Supplementary material for: Chronic Wasting Disease Drives Population Decline of White-Tailed Deer
Source: PLoS One. 2016 Aug 30;11(8):e0161127. doi: 10.1371/journal.pone.0161127 (PMC5004924; doi:10.1371/journal.pone.0161127)
Supplement: S5 Table — (XLSX) [file pone.0161127.s006.xlsx]

## Sheet: Sheet1
Record	ID	CWD	Sex	Age	BCS	Migration	Dispersal	Cause_of_Death	Year_Born	Enrollement_Date	Death/Lost_Date	Duration_Alive
1	A02	Neg	M	4.5	.	0	0	Lost	2004	2003-02-13	2004-11-09	90.7143
2	A03	Pos	M	2.5	4	0	0	CWD	2003	2003-02-14	2003-08-20	26.7143
3	A04	Neg	M	2.5	3.5	0	0	Harvest	2003	2003-03-03	2003-11-30	38.8571
4	A05	Pos	F	6.5	2	0	0	CWD	2003	2003-03-11	2003-04-18	5.42857
5	A06	Neg	F	5.5	.	0	0	Lost	2005	2003-03-12	2005-10-07	134.286
6	A07	Neg	M	3.5	.	0	0	Harvest	2004	2003-03-13	2004-11-10	86.8571
7	A08	Neg	F	3.5	4	0	0	Lost	2003	2003-03-13	2003-06-11	12.8571
8	A08	Pos	F	5.5	4	0	0	Capture	2006	2006-02-11	2006-02-27	2.28571
9	A09	Pos	M	8.5	3	0	0	Harvest	2005	2003-03-14	2005-11-20	140.286
10	A10	Neg	F	3.5	.	1	0	Unknown	2004	2003-04-18	2004-06-09	59.7143
11	A11	Neg	M	3.5	.	0	0	Drop	2004	2003-04-18	2004-09-29	75.7143
12	A12	Neg	F	2.5	2	1	0	EHD/AHD	2003	2003-04-18	2003-08-19	17.5714
13	A13	Pos	F	2.5	1	0	0	Capture	2003	2003-04-18	2003-04-23	0.714286
14	A14	Neg	F	3.5	3	0	0	Unknown	2003	2003-04-18	2004-03-01	45.4286
15	A14	Pos	F	4.5	.	0	0	Unknown	2004	2004-03-02	2004-10-02	30.5714
16	A15	Pos	F	3.5	2.5	0	0	Capture	2003	2003-04-18	2003-05-15	3.85714
17	A16	Neg	F	6.5	3	1	0	Unknown	2006	2003-04-18	2006-07-12	168.714
18	A17	Neg	F	4.5	3.5	1	0	Capture	2006	2003-04-18	2006-02-11	147.143
19	A19	Pos	F	3.5	.	0	0	CWD	2004	2003-04-18	2004-08-19	69.8571
20	A20	Pos	F	5.5	2.5	1	0	Unknown	2006	2006-02-12	2006-04-10	8.14286
21	A21	Pos	F	3.5	3	0	0	Lost	2003	2003-04-18	2003-06-10	7.57143
22	A22	Neg	F	5.5	.	1	0	Vehicle Collision	2005	2003-04-18	2005-05-31	110.571
23	A24	Pos	F	5.5	3.5	1	0	CWD	2004	2003-04-18	2004-04-03	50.1429
24	A25	Pos	F	4.5	.	0	0	CWD	2004	2003-04-18	2004-03-15	47.4286
25	A26	Neg	F	6.5	3.5	1	0	Unknown	2006	2003-04-18	2006-03-16	151.857
26	A27	Neg	M	3.5	2.5	0	0	EHD/AHD	2003	2003-04-18	2003-09-13	21.1429
27	A28	Neg	F	3.5	3.5	0	0	Unknown	2003	2003-04-18	2003-05-15	3.85714
28	A29	Neg	F	9.5	3.5	1	0	Study complete	2010	2003-04-18	2010-02-28	358.286
29	A30	Neg	M	3.5	3	1	0	Harvest	2003	2003-04-18	2003-11-01	28.1429
30	A31	Neg	M	2.5	.	0	0	Harvest	2004	2003-04-18	2004-11-15	82.4286
31	A33	Neg	F	7.5	.	0	0	Harvest	2004	2003-04-18	2004-11-15	82.4286
32	A34	Pos	F	1.5	2.5	0	0	CWD	2004	2004-03-02	2005-01-06	44.2857
33	A36	Neg	M	1.5	4	0	0	Drop	2006	2006-02-04	2006-11-14	40.4286
34	A37	Neg	M	1.5	2	0	0	Hung in Fence	2006	2006-02-12	2006-03-06	3.14286
35	A38	Neg	F	10.5	2.5	0	0	Study complete	2010	2006-02-12	2010-02-28	211
36	A39	Neg	M	3.5	4	0	0	Unknown	2006	2006-02-12	2007-04-25	62.4286
37	A40	Neg	F	8.5	3	0	0	Capture	2009	2006-02-20	2009-02-21	156.714
38	A41	Pos	M	2.5	1	1	0	Unknown	2006	2006-02-20	2006-08-23	26.2857
39	A42	Neg	M	1.5	2	0	0	CWD conversion	2006	2006-03-12	2007-03-03	50.8571
40	A42	Pos	M	2.5	2	0	0	Harvest	2007	2007-03-04	2007-11-24	37.8571
41	A43	Pos	M	2.5	.	0	0	Unknown	2009	2008-02-23	2009-02-21	52
42	A44	Neg	M	3.5	2	0	0	Drop	2009	2008-02-23	2009-11-23	91.2857
43	A45	Neg	M	2.5	2.5	1	0	Harvest	2008	2008-02-23	2008-11-24	39.2857
44	A46	Neg	M	2.5	2.5	0	0	Harvest	2008	2008-02-23	2008-11-17	38.2857
45	A47	Neg	M	1.5	2.5	0	0	Harvest	2008	2008-02-23	2008-11-11	37.4286
46	A48	Neg	M	2.5	.	1	0	Capture	2009	2008-02-23	2009-02-21	52
47	A49	Neg	M	2.5	3	1	0	Harvest	2008	2008-02-23	2008-11-22	39
48	A50	Neg	M	3.5	3	1	1	CWD conversion	2008	2008-02-23	2009-02-21	52
49	A50	Pos	M	2.5	2.5	1	1	Harvest	2009	2009-02-22	2009-11-23	39.1429
50	A51	Neg	M	3.5	2.5	1	0	Harvest	2008	2008-02-25	2008-11-14	37.5714
51	A52	Neg	M	3.5	2.5	0	0	CWD conversion	2008	2008-02-25	2009-02-20	51.5714
52	A52	Pos	M	4.5	2.5	0	0	Harvest	2009	2009-02-21	2009-11-28	40
53	A53	Neg	M	4.5	4	0	0	Lost	2009	2008-02-25	2009-11-23	91
54	A54	Neg	M	2.5	3	0	0	Study complete	2010	2009-02-21	2010-02-28	53.1429
55	A55	Neg	M	1.5	3	0	0	Drop	2009	2009-02-21	2009-10-02	31.8571
56	A56	Pos	M	2.5	3	0	0	Harvest	2009	2009-02-21	2009-10-24	35
57	A57	Pos	M	3.5	2	1	0	Harvest	2009	2009-02-21	2009-11-04	36.5714
58	A58	Pos	M	6.5	4	1	0	Harvest	2009	2009-02-22	2009-11-01	36
59	A59	Neg	M	4.5	3	0	0	Study complete	2010	2009-02-22	2010-02-28	53
60	A60	Neg	M	3.5	4	1	0	CWD conversion	2009	2009-02-22	2010-02-27	52.8571
61	A60	Pos	M	4.5	3.5	1	0	Study complete	2010	2010-02-28	2010-02-28	0
62	A61	Neg	M	4.5	3	1	0	Study complete	2010	2009-02-22	2010-02-28	53
63	A62	Neg	F	2.5	3.5	0	1	Study complete	2010	2009-02-21	2010-02-28	53.1429
64	A63	Neg	F	4.5	3.5	0	0	Study complete	2010	2009-02-22	2010-02-28	53
65	F01	Neg	F	7.5	3	0	0	Study complete	2010	2003-01-30	2010-02-28	369.429
66	F03	Neg	M	1.5	3	1	0	CWD conversion	2004	2003-02-01	2005-01-22	103
67	F03	Pos	M	2.5	3.5	1	0	Harvest	2005	2005-01-23	2005-10-25	39.2857
68	F04	Neg	M	0.5	3.5	0	0	Lost	2003	2003-02-03	2003-07-17	23.4286
69	F04	Neg	M	7.5	2.5	0	0	Study complete	2010	2008-02-23	2010-02-28	105.143
70	F05	Neg	F	0.5	3.5	0	0	Lost	2003	2003-02-11	2003-09-20	31.5714
71	F06	Neg	F	1.5	.	0	0	Lost	2004	2003-02-12	2004-07-02	72.2857
72	F06	Pos	F	4.5	3.5	0	0	CWD	2007	2005-01-07	2007-06-25	128.429
73	F07	Neg	F	0.5	2.5	0	0	Lost	2003	2003-02-12	2003-08-26	27.8571
74	F08	Neg	M	0.5	3.5	0	0	Unknown	2003	2003-02-13	2003-08-23	27.2857
75	F09	Neg	F	0.5	3.5	0	0	Lost	2003	2003-03-03	2003-12-29	43
76	F10	Neg	F	0.5	3.5	0	0	Drop	2003	2003-03-04	2003-11-24	37.8571
77	F11	Neg	M	1.5	4	0	0	Harvest	2004	2003-03-04	2004-11-10	88.1429
78	F12	Neg	F	1.5	.	0	0	Predation	2004	2003-03-05	2004-03-22	54.7143
79	F13	Neg	M	0.5	3.5	0	0	Lost	2003	2003-03-05	2003-11-18	36.8571
80	F14	Neg	F	1.5	3.5	0	0	CWD conversion	2004	2003-03-11	2005-01-16	96.7143
81	F14	Pos	F	5.5	4	0	0	CWD	2008	2005-01-17	2008-06-02	176
82	F15	Neg	M	0.5	4	0	0	Lost	2003	2003-03-12	2003-06-18	14
83	F16	Neg	M	0.5	3.5	0	0	Drop	2003	2003-03-13	2003-08-23	23.2857
84	F17	Neg	F	1.5	.	0	0	Lost	2004	2003-04-18	2004-06-19	61.1429
85	F18	Neg	M	0.5	3.5	0	0	Capture	2003	2003-04-18	2003-05-15	3.85714
86	F19	Neg	M	0.5	3	0	0	Drop	2004	2004-01-27	2004-04-14	11.1429
87	F20	Neg	M	0.5	3.5	0	1	Dispersed	2004	2004-01-27	2005-01-18	51
88	F21	Neg	M	0.5	3	0	0	CWD conversion	2004	2004-01-27	2005-01-27	52.2857
89	F21	Pos	M	1.5	3	0	0	Harvest	2005	2005-01-28	2005-09-05	31.4286
90	F22	Neg	M	0.5	3.5	0	0	Capture	2004	2004-01-28	2004-02-01	0.571429
91	F23	Neg	M	0.5	3	1	0	CWD conversion	2004	2004-01-29	2005-02-06	53.4286
92	F23	Pos	M	1.5	3	1	0	Harvest	2005	2005-02-07	2005-10-23	36.8571
93	F24	Neg	M	2.5	.	0	0	Capture	2006	2004-02-02	2006-02-10	105.571
94	F25	Neg	F	0.5	2.5	0	0	EHD/AHD	2004	2004-02-06	2004-09-29	33.7143
95	F26	Neg	M	0.5	2.5	1	0	CWD conversion	2004	2004-02-10	2005-02-06	51.7143
96	F26	Pos	M	3.5	3	1	0	CWD	2007	2005-02-07	2007-04-17	114.143
97	F27	Neg	F	0.5	3	0	0	Drop	2004	2004-02-17	2004-09-23	31.2857
98	F27	Neg	F	4.5	3.5	0	0	CWD conversion	2008	2005-01-02	2009-02-21	215.857
99	F27	Pos	F	5.5	3	0	0	Harvest	2009	2009-02-21	2009-11-29	40.1429
100	F29	Neg	M	0.5	3	0	0	CWD conversion	2004	2004-03-01	2005-02-06	48.8571
101	F29	Pos	M	2.5	2.5	0	0	Capture	2006	2005-02-07	2006-02-11	52.7143
102	F30	Pos	M	2.5	3	1	0	CWD	2006	2006-02-11	2007-01-09	47.4286
103	F31	Neg	F	6.5	3.5	0	0	Study complete	2010	2004-03-22	2010-02-28	309.857
104	F32	Neg	F	1.5	3	0	0	CWD conversion	2005	2004-03-22	2005-02-06	45.8571
105	F32	Pos	F	2.5	3.5	0	0	Lost	2006	2005-02-07	2006-08-14	79
106	F33	Neg	F	2.5	4	0	0	Harvest	2006	2004-03-22	2006-11-10	137.571
107	F34	Neg	F	0.5	3	0	0	Lost	2004	2004-03-22	2004-08-04	19.2857
108	F34	Neg	F	6.5	3.5	0	0	Study complete	2010	2006-02-10	2010-02-28	211.286
109	F35	Neg	M	0.5	3.5	1	0	Lost	2004	2004-03-22	2005-02-07	46
110	F36	Neg	M	1.5	4	1	0	Harvest	2005	2004-03-22	2005-11-21	87
111	F37	Neg	M	0.5	4	0	0	Predation	2004	2004-03-22	2004-04-14	3.28571
112	F38	Neg	M	0.5	3	0	0	Drop	2004	2004-03-22	2004-08-22	21.8571
113	F39	Neg	F	0.5	.	0	0	Drop	2004	2004-03-22	2004-09-29	27.2857
114	F40	Neg	F	1.5	4	0	0	Predation	2005	2004-03-22	2005-12-16	90.5714
115	F41	Neg	F	0.5	.	0	0	CWD conversion	2004	2004-03-22	2005-02-06	45.8571
116	F41	Pos	F	1.5	4	0	0	Harvest	2005	2005-02-07	2005-11-25	41.5714
117	F42	Neg	F	4.5	3.5	0	0	Harvest	2008	2004-03-22	2008-10-18	238.714
118	F43	Neg	M	1.5	3	0	0	Harvest	2005	2004-03-22	2005-09-15	77.4286
119	F44	Neg	F	1.5	3	0	0	Drop	2005	2004-03-22	2005-01-22	43.7143
120	F44	Neg	F	4.5	3.5	0	0	Unknown	2008	2006-02-12	2008-07-17	126.571
121	F45	Neg	F	0.5	3	0	0	Harvest	2004	2004-03-22	2004-11-10	33.2857
122	F46	Neg	M	1.5	3	0	0	Harvest	2005	2004-03-22	2005-11-21	87
123	F47	Neg	M	2.5	3	0	0	EHD/AHD	2006	2004-03-22	2006-11-14	138.143
124	F48	Pos	F	4.5	3.5	0	0	Capture	2008	2004-03-22	2008-02-23	204.714
125	F49	Neg	M	1.5	.	0	1	Dispersed	2005	2004-03-22	2005-06-06	63
126	F50	Neg	F	0.5	3	0	0	CWD conversion	2004	2004-03-22	2005-02-06	45.8571
127	F50	Pos	F	1.5	3	0	0	CWD	2005	2005-02-07	2005-06-06	17
128	F52	Neg	F	2.5	.	1	0	Capture	2006	2004-03-23	2006-02-10	98.4286
129	F53	Neg	F	0.5	3	0	0	Drop	2004	2004-03-23	2004-06-30	14.1429
130	F53	Neg	F	1.5	3.5	0	0	CWD conversion	2005	2004-03-23	2006-02-09	98.2857
131	F53	Pos	F	3.5	2	0	0	CWD	2007	2006-02-10	2007-12-17	96.4286
132	F54	Neg	M	0.5	3	0	1	Lost	2004	2004-03-23	2004-05-06	6.28571
133	F55	Neg	M	0.5	3	0	1	Lost	2004	2004-03-23	2004-05-06	6.28571
134	F57	Neg	F	0.5	3	1	0	Lost	2004	2004-03-23	2004-06-03	10.2857
135	F58	Pos	M	1.5	4	1	0	CWD	2005	2004-03-23	2005-10-28	83.4286
136	F59	Neg	F	0.5	3.5	0	1	Lost	2004	2004-03-23	2004-05-06	6.28571
137	F60	Neg	M	0.5	3.5	0	0	Hit by Car	2005	1/2/2005	2006-01-30	56.1429
138	F61	Neg	M	0.5	3	0	0	Lost	2005	1/2/2005	2005-11-15	45.2857
139	F62	Neg	F	3.5	3	0	0	CWD conversion	2008	2005-01-13	2009-02-20	214.143
140	F62	Pos	F	4.5	3.5	0	0	Harvest	2009	2009-02-21	2009-11-27	39.8571
141	F63	Neg	M	0.5	3.5	0	0	Harvest	2005	1/2/2005	2005-10-28	42.7143
142	F64	Neg	F	0.5	3.5	0	1	Predation	2005	1/2/2005	2005-06-08	22.4286
143	F65	Neg	F	0.5	3.5	0	0	Harvest	2005	1/2/2005	2005-10-20	41.5714
144	F66	Neg	F	2.5	3	0	0	CWD conversion	2007	1/7/2005	2008-02-22	163
145	F66	Pos	F	3.5	2.5	0	0	Harvest	2008	2008-02-23	2008-11-28	39.8571
146	F67	Neg	F	3.5	2	0	0	Hit by car	2008	1/7/2005	2008-07-14	183.429
147	F68	Neg	F	0.5	3	0	0	Capture	2005	1/7/2005	2005-01-22	2.14286
148	F69	Neg	M	0.5	3	0	0	Drop	2005	1/8/2005	2005-04-08	12.8571
149	F70	Neg	M	1.5	.	0	0	Unknown	2006	1/8/2005	2006-01-06	51.8571
150	F71	Neg	F	2.5	3	0	0	CWD conversion	2007	1/8/2005	2008-02-22	162.857
151	F71	Pos	F	3.5	3.5	0	0	CWD	2008	2008-02-23	2008-11-27	39.7143
152	F72	Neg	M	0.5	3	0	1	Unknown	2005	1/8/2005	2005-10-03	38.2857
153	F73	Neg	F	3.5	.	0	0	CWD conversion	2008	1/8/2005	2009-02-20	214.857
154	F73	Pos	F	5.5	3	0	0	Study complete	2010	2009-02-21	2010-02-28	53.1429
155	F74	Neg	M	2.5	2	0	0	Unknown	2007	1/12/2005	2007-08-31	137.286
156	F75	Neg	M	0.5	3.5	1	0	Lost	2005	1/12/2005	2005-11-01	41.8571
157	F76	Neg	F	5.5	3.5	1	0	Study complete	2010	1/13/2005	2010-02-28	267.429
158	F77	Neg	M	1.5	3.5	0	0	Harvest	2006	1/14/2005	2006-11-16	95.8571
159	F78	Neg	F	4.5	3	0	0	CWD conversion	2009	1/14/2005	2010-02-27	267.143
160	F78	Pos	F	5.5	3.5	0	0	Study complete	2010	2010-02-28	2010-02-28	0
161	F79	Neg	M	2.5	2	0	0	CWD conversion	2007	1/14/2005	2008-02-22	162
162	F79	Pos	M	3.5	2.5	0	0	Harvest	2008	2008-02-24	2008-11-14	37.7143
163	F80	Pos	F	1.5	4.5	0	0	Hit by car	2006	1/16/2005	2006-04-03	63.1429
164	F81	Neg	F	0.5	4	0	0	Lost	2005	1/16/2005	2005-05-18	17.4286
165	F82	Neg	F	3.5	2.5	0	0	Harvest	2008	1/17/2005	2008-11-05	198.286
166	F83	Neg	F	2.5	2	0	0	CWD conversion	2007	1/25/2005	2008-02-22	160.429
167	F83	Pos	F	5.5	3.5	0	0	Study complete	2010	2008-02-23	2010-02-28	105.143
168	F84	Neg	M	0.5	2.5	0	0	Harvest	2005	2/1/2005	2005-11-27	42.7143
169	F85	Neg	F	0.5	3	0	0	CWD conversion	2005	2/2/2005	2006-02-10	53.2857
170	F85	Pos	F	1.5	3	0	0	CWD	2006	2/2/2005	2006-06-27	72.8571
171	F87	Neg	F	0.5	3.5	0	0	CWD conversion	2005	2/8/2005	2006-02-09	52.2857
172	F87	Pos	F	2.5	2	0	0	CWD	2007	2006-02-10	2007-04-04	59.7143
173	F88	Pos	F	0.5	2.5	0	1	Predation	2005	2/8/2005	2005-06-06	16.8571
174	F89	Neg	M	1.5	2.5	0	1	Capture	2006	2/8/2005	2006-02-12	52.7143
175	F90	Neg	M	0.5	3	0	0	Harvest	2006	2006-02-04	2006-11-26	42.1429
176	F91	Neg	F	1.5	.	1	1	Drop	2007	2006-02-04	2007-12-03	95.2857
177	F92	Neg	F	0.5	2.5	0	0	Hit by car	2006	2006-02-05	2006-06-09	17.7143
178	F93	Neg	F	3.5	3.5	0	0	Unknown	2009	2006-02-05	2009-11-20	197.714
179	F94	Neg	M	0.5	4	0	0	CWD conversion	2006	2006-02-06	2007-02-21	54.2857
180	F94	Pos	M	2.5	2.5	1	0	CWD	2008	2007-02-22	2008-12-22	95.5714
181	F95	Neg	F	1.5	3	0	0	Drowning	2007	2006-02-06	2007-03-20	58.1429
182	F96	Neg	F	0.5	3.5	0	0	EHD/AHD	2006	2006-02-10	2006-10-30	37.4286
183	F97	Neg	M	1.5	3	1	0	CWD conversion	2007	2006-02-10	2008-02-23	106.143
184	F97	Pos	M	3.5	2	0	0	Harvest	2009	2008-02-23	2009-10-25	87.1429
185	F98	Pos	M	0.5	4	0	1	Hit by car	2006	2006-02-10	2007-02-26	54.4286
186	F99	Neg	M	1.5	3	1	0	Drop	2007	2006-02-10	2007-09-11	82.5714
187	F100	Neg	F	4.5	3.5	0	1	Study complete	2010	2006-02-10	2010-03-01	211.429
188	F101	Neg	F	0.5	3.5	0	0	Lost during capture	2006	2006-02-10	2007-03-04	55.2857
189	F102	Neg	M	0.5	4	0	0	CWD conversion	2006	2006-02-10	2007-03-03	55.1429
190	F102	Pos	M	1.5	2	0	0	Harvest	2007	2007-03-04	2007-11-30	38.7143
191	F103	Neg	F	4.5	3	1	0	Study complete	2010	2006-02-10	2010-02-28	211.286
192	F104	Neg	F	1.5	3	0	0	Capture	2007	2006-02-10	2007-03-04	55.2857
193	F105	Neg	M	0.5	3.5	1	0	Hung in Fence	2006	2006-02-10	2006-07-24	23.4286
194	F106	Neg	F	2.5	4	0	1	CWD conversion	2008	2006-02-10	2009-02-20	158
195	F106	Pos	F	4.5	3.5	0	1	Study complete	2010	2009-02-21	2010-02-28	53.1429
196	F107	Neg	M	0.5	3.5	0	0	CWD conversion	2006	2006-02-10	2007-03-02	55
197	F107	Pos	M	1.5	2	0	0	Harvest	2007	2007-03-03	2007-11-29	38.7143
198	F109	Neg	M	2.5	.	0	0	Capture	2008	2006-02-10	2008-02-23	106.143
199	F110	Neg	M	0.5	3	0	1	Collected for sample	2006	2006-03-11	2007-05-02	59.5714
200	F111	Neg	M	0.5	3	0	0	Trans Quit	2007	2007-02-20	2007-12-03	40.8571
201	F112	Neg	F	1.5	3.5	0	0	Capture	2008	2007-02-20	2008-02-23	52.5714
