# Supplementary material for: Chronic Wasting Disease Drives Population Decline of White-Tailed Deer
Source: PLoS One. 2016 Aug 30;11(8):e0161127. doi: 10.1371/journal.pone.0161127 (PMC5004924; doi:10.1371/journal.pone.0161127)
Supplement: S6 Table — (XLSX) [file pone.0161127.s007.xlsx]

## Sheet: Sheet1
Record	ID	CWD	Sex	Age	BCS	Migration	Dispersal	Death/Lost/CWDConversion	Enrollement Date	Death/Lost/CWDConversion_Date	Calendar Year	Duration
1	A02	Neg	M	4.5	.	0	0	Lost	2003-02-13	2004-11-09	2004	90.7143
2	A04	Neg	M	2.5	3.5	0	0	Harvest	2003-03-03	2003-11-30	2003	38.8571
3	A06	Neg	F	5.5	.	0	0	Lost	2003-03-12	2005-10-07	2005	134.286
4	A07	Neg	M	3.5	.	0	0	Harvest	2003-03-13	2004-11-10	2004	86.8571
5	A08	Neg	F	3.5	4	0	0	Lost	2003-03-13	2003-06-11	2003	12.8571
6	A09	Pos	M	8.5	3	0	0	CWD conversion	2003-03-14	2005-02-06	2005	99.2857
7	A10	Neg	F	3.5	.	1	0	Unknown	2003-04-18	2004-06-09	2004	59.7143
8	A11	Neg	M	3.5	.	0	0	Drop	2003-04-18	2004-09-29	2004	75.7143
9	A12	Neg	F	2.5	2	1	0	EHD/AHD	2003-04-18	2003-08-19	2003	17.5714
10	A14	Pos	F	4.5	.	0	0	CWD conversion	2003-04-18	2004-03-02	2004	45.5714
11	A16	Neg	F	6.5	3	1	0	Unknown	2003-04-18	2006-07-12	2006	168.714
12	A17	Neg	F	4.5	3.5	1	0	Capture	2003-04-18	2006-02-11	2006	147.143
13	A22	Neg	F	5.5	.	1	0	Vehicle Collision	2003-04-18	2005-05-31	2005	110.571
14	A26	Neg	F	6.5	3.5	1	0	Unknown	2003-04-18	2006-03-16	2006	151.857
15	A27	Neg	M	3.5	2.5	0	0	EHD/AHD	2003-04-18	2003-09-13	2003	21.1429
16	A28	Neg	F	3.5	3.5	0	0	Unknown	2003-04-18	2003-05-15	2003	3.85714
17	A29	Neg	F	9.5	3.5	1	0	Study complete	2003-04-18	2010-02-28	2010	358.286
18	A30	Neg	M	3.5	3	1	0	Harvest	2003-04-18	2003-11-01	2003	28.1429
19	A31	Neg	M	2.5	.	0	0	Harvest	2003-04-18	2004-11-15	2004	82.4286
20	A33	Neg	F	7.5	.	0	0	Harvest	2003-04-18	2004-11-15	2004	82.4286
21	A36	Neg	M	1.5	4	0	0	Drop	2006-02-04	2006-11-14	2006	40.4286
22	A37	Neg	M	1.5	2	0	0	Hung in Fence	2006-02-12	2006-03-06	2006	3.14286
23	A38	Neg	F	10.5	2.5	0	0	Study complete	2006-02-12	2010-02-28	2010	211
24	A39	Neg	M	3.5	4	0	0	Unknown	2006-02-12	2007-04-25	2006	62.4286
25	A40	Neg	F	8.5	3	0	0	Capture	2006-02-20	2009-02-21	2009	156.714
26	A42	Pos	M	2.5	2	0	0	CWD conversion	2006-03-12	2007-03-03	2007	50.8571
27	A44	Neg	M	3.5	2	0	0	Drop	2008-02-23	2009-11-23	2009	91.2857
28	A45	Neg	M	2.5	2.5	1	0	Harvest	2008-02-23	2008-11-24	2008	39.2857
29	A46	Neg	M	2.5	2.5	0	0	Harvest	2008-02-23	2008-11-17	2008	38.2857
30	A47	Neg	M	1.5	2.5	0	0	Harvest	2008-02-23	2008-11-11	2008	37.4286
31	A48	Neg	M	2.5	.	1	0	Capture	2008-02-23	2009-02-21	2009	52
32	A49	Neg	M	2.5	3	1	0	Harvest	2008-02-23	2008-11-22	2008	39
33	A50	Pos	M	2.5	2.5	1	1	CWD conversion	2008-02-23	2009-02-21	2009	52
34	A51	Neg	M	3.5	2.5	1	0	Harvest	2008-02-25	2008-11-14	2008	37.5714
35	A52	Pos	M	4.5	2.5	0	0	CWD conversion	2008-02-25	2009-02-20	2009	51.5714
36	A53	Neg	M	4.5	4	0	0	Lost	2008-02-25	2009-11-23	2009	91
37	A54	Neg	M	2.5	3	0	0	Study complete	2009-02-21	2010-02-28	2010	53.1429
38	A55	Neg	M	1.5	3	0	0	Drop	2009-02-21	2009-10-02	2009	31.8571
39	A59	Neg	M	4.5	3	0	0	Study complete	2009-02-22	2010-02-28	2010	53
40	A60	Pos	M	4.5	3.5	1	0	CWD conversion	2009-02-22	2010-02-27	2010	52.8571
41	A61	Neg	M	4.5	3	1	0	Study complete	2009-02-22	2010-02-28	2010	53
42	A62	Neg	F	2.5	3.5	0	1	Study complete	2009-02-21	2010-02-28	2010	53.1429
43	A63	Neg	F	4.5	3.5	0	0	Study complete	2009-02-22	2010-02-28	2010	53
44	F01	Neg	F	7.5	3	0	0	Study complete	2003-01-30	2010-02-28	2010	369.429
45	F03	Pos	M	1.5	3	1	0	CWD conversion	2003-02-01	2005-01-22	2004	103
46	F04	Neg	M	0.5	3.5	0	0	Lost	2003-02-03	2003-07-17	2003	23.4286
47	F04	Neg	M	7.5	2.5	0	0	Study complete	2008-02-23	2010-02-28	2010	105.143
48	F05	Neg	F	0.5	3.5	0	0	Lost	2003-02-11	2003-09-20	2003	31.5714
49	F06	Pos	F	2.5	3.5	0	0	CWD conversion	2003-02-12	2005-01-07	2005	99.2857
50	F07	Neg	F	0.5	2.5	0	0	Lost	2003-02-12	2003-08-26	2003	27.8571
51	F08	Neg	M	0.5	3.5	0	0	Unknown	2003-02-13	2003-08-23	2003	27.2857
52	F09	Neg	F	0.5	3.5	0	0	Lost	2003-03-03	2003-12-29	2003	43
53	F10	Neg	F	0.5	3.5	0	0	Drop	2003-03-04	2003-11-24	2003	37.8571
54	F11	Neg	M	1.5	4	0	0	Harvest	2003-03-04	2004-11-10	2004	88.1429
55	F12	Neg	F	1.5		0	0	Predation	2003-03-05	2004-03-22	2004	54.7143
56	F13	Neg	M	0.5	3.5	0	0	Lost	2003-03-05	2003-11-18	2003	36.8571
57	F14	Pos	F	2.5	4	0	0	CWD conversion	2003-03-11	2005-01-17	2005	96.8571
58	F15	Neg	M	0.5	4	0	0	Lost	2003-03-12	2003-06-18	2003	14
59	F16	Neg	M	0.5	3.5	0	0	Drop	2003-03-13	2003-08-23	2003	23.2857
60	F17	Neg	F	1.5		0	0	Lost	2003-04-18	2004-06-19	2004	61.1429
61	F18	Neg	M	0.5	3.5	0	0	Capture	2003-04-18	2003-05-15	2003	3.85714
62	F19	Neg	M	0.5	3	0	0	Drop	2004-01-27	2004-04-14	2004	11.1429
63	F20	Neg	M	0.5	3.5	0	1	Dispersed	2004-01-27	2005-01-18	2004	51
64	F21	Pos	M	1.5	3	0	0	CWD conversion	2004-01-27	2005-01-28	2005	52.4286
65	F22	Neg	M	0.5	3.5	0	0	Capture	2004-01-28	2004-02-01	2004	0.571429
66	F23	Pos	M	1.5	3	1	0	CWD conversion	2004-01-29	2005-02-07	2005	53.5714
67	F24	Neg	M	2.5	.	0	0	Capture	2004-02-02	2006-02-10	2006	105.571
68	F25	Neg	F	0.5	2.5	0	0	EHD/AHD	2004-02-06	2004-09-29	2004	33.7143
69	F26	Pos	M	1.5	3	1	0	CWD conversion	2004-02-10	2005-02-07	2005	51.8571
70	F27	Neg	F	0.5	3	0	0	Drop	2004-02-17	2004-09-23	2004	31.2857
71	F27	Pos	F	5.5	3	0	0	CWD conversion	2005-01-02	2009-02-21	2009	215.857
72	F29	Pos	M	1.5	3	0	0	CWD conversion	2004-03-01	2005-02-07	2005	49
73	F30	Pos	M	2.5	3	1	0	CWD conversion	2004-03-05	2007-01-09	2006	148.571
74	F31	Neg	F	6.5	3.5	0	0	Study complete	2004-03-22	2010-02-28	2010	309.857
75	F32	Pos	F	2.5	3.5	0	0	CWD conversion	2005-02-06	2006-08-14	2006	79.1429
76	F33	Neg	F	2.5	4	0	0	Harvest	2004-03-22	2006-11-10	2006	137.571
77	F34	Neg	F	6.5	3.5	0	0	Study complete	2006-02-10	2010-02-28	2010	211.286
78	F36	Neg	M	1.5	4	1	0	Harvest	2004-03-22	2005-11-21	2005	87
79	F37	Neg	M	0.5	4	0	0	Predation	2004-03-22	2004-04-14	2004	3.28571
80	F38	Neg	M	0.5	3	0	0	Drop	2004-03-22	2004-08-22	2004	21.8571
81	F39	Neg	F	0.5	.	0	0	Drop	2004-03-22	2004-09-29	2004	27.2857
82	F40	Neg	F	1.5	4	0	0	Predation	2004-03-22	2005-12-16	2005	90.5714
83	F41	Pos	F	1.5	4	0	0	CWD conversion	2004-03-22	2005-02-07	2005	46
84	F42	Neg	F	4.5	3.5	0	0	Harvest	2004-03-22	2008-10-18	2008	238.714
85	F43	Neg	M	1.5	3	0	0	Harvest	2004-03-22	2005-09-15	2005	77.4286
86	F44	Neg	F	1.5	3	0	0	Drop	2004-03-22	2005-01-22	2005	43.7143
87	F44	Neg	F	4.5	3.5	0	0	Unknown	2006-02-12	2008-07-17	2008	126.571
88	F45	Neg	F	0.5	3	0	0	Harvest	2004-03-22	2004-11-10	2004	33.2857
89	F46	Neg	M	1.5	3	0	0	Harvest	2004-03-22	2005-11-21	2005	87
90	F47	Neg	M	2.5	3	0	0	EHD/AHD	2004-03-22	2006-11-14	2006	138.143
91	F48	Pos	F	4.5	3.5	0	0	CWD conversion	2004-03-22	2008-02-23	2008	204.714
92	F49	Neg	M	1.5	.	0	1	Dispersed	2004-03-22	2005-06-06	2005	63
93	F50	Pos	F	1.5	3	0	0	CWD conversion	2004-03-22	2005-02-07	2005	46
94	F52	Neg	F	2.5	.	1	0	Capture	2004-03-23	2006-02-10	2006	98.4286
95	F53	Neg	F	0.5	3	0	0	Drop	2004-03-23	2004-06-30	2004	14.1429
96	F53	Pos	F	2.5	4	0	0	CWD conversion	2004-03-23	2006-02-10	2006	98.4286
97	F54	Neg	M	0.5	3	0	1	Lost	2004-03-23	2004-05-06	2004	6.28571
98	F55	Neg	M	0.5	3	0	1	Lost	2004-03-23	2004-05-06	2004	6.28571
99	F57	Neg	F	0.5	3	1	0	Lost	2004-03-23	2004-06-03	2004	10.2857
100	F58	Pos	M	0.5	3	1	0	CWD conversion	2004-03-23	2004-03-23	2004	0
101	F59	Neg	F	0.5	3.5	0	1	Lost	2004-03-23	2004-05-06	2004	6.28571
102	F60	Neg	M	0.5	3.5	0	0	Hit by Car	1/2/2005	2006-01-30	2005	56.1429
103	F61	Neg	M	0.5	3	0	0	Lost	1/2/2005	2005-11-15	2005	45.2857
104	F62	Pos	F	4.5	3.5	0	0	CWD conversion	2005-01-13	2009-02-20	2009	214.143
105	F63	Neg	M	0.5	3.5	0	0	Harvest	1/2/2005	2005-10-28	2005	42.7143
106	F64	Neg	F	0.5	3.5	0	1	Predation	1/2/2005	2005-06-08	2005	22.4286
107	F65	Neg	F	0.5	3.5	0	0	Harvest	1/2/2005	2005-10-20	2005	41.5714
108	F66	Pos	F	3.5	2.5	0	0	CWD conversion	1/7/2005	2008-02-23	2008	163.143
109	F67	Neg	F	3.5	2	0	0	Hit by car	1/7/2005	2008-07-14	2008	183.429
110	F68	Neg	F	0.5	3	0	0	Capture	1/7/2005	2005-01-22	2005	2.14286
111	F69	Neg	M	0.5	3	0	0	Drop	1/8/2005	2005-04-08	2005	12.8571
112	F70	Neg	M	1.5	.	0	0	Unknown	1/8/2005	2006-01-06	2006	51.8571
113	F71	Pos	F	3.5	3.5	0	0	CWD conversion	1/8/2005	2008-02-23	2008	163
114	F72	Neg	M	0.5	3	0	1	Unknown	1/8/2005	2005-10-03	2005	38.2857
115	F73	Pos	F	4.5	3	0	0	CWD conversion	1/8/2005	2009-02-20	2009	214.857
116	F74	Neg	M	2.5	2	0	0	Unknown	1/12/2005	2007-08-31	2007	137.286
117	F75	Neg	M	0.5	3.5	1	0	Lost	1/12/2005	2005-11-01	2005	41.8571
118	F76	Neg	F	5.5	3.5	1	0	Study complete	1/13/2005	2010-02-28	2010	267.429
119	F77	Neg	M	1.5	3.5	0	0	Harvest	1/14/2005	2006-11-16	2006	95.8571
120	F78	Pos	F	5.5	3.5	0	0	CWD conversion	1/14/2005	2010-02-27	2010	267.143
121	F79	Pos	M	3.5	2.5	0	0	CWD conversion	1/14/2005	2008-02-24	2008	162.286
122	F80	Pos	F	0.5	3.5	0	0	CWD conversion	1/16/2005	1/16/2005	2005	0
123	F81	Neg	F	0.5	4	0	0	Lost	1/16/2005	2005-05-18	2005	17.4286
124	F82	Neg	F	3.5	2.5	0	0	Harvest	1/17/2005	2008-11-05	2008	198.286
125	F83	Pos	F	3.5	4	0	0	CWD conversion	1/25/2005	2008-02-23	2008	160.571
126	F84	Neg	M	0.5	2.5	0	0	Harvest	2/1/2005	2005-11-27	2005	42.7143
127	F85	Pos	F	1.5	3	0	0	CWD conversion	2/2/2005	2006-02-10	2006	53.2857
128	F87	Pos	F	1.5	4	0	0	CWD conversion	2/8/2005	2006-02-09	2006	52.2857
129	F88	Pos	F	0.5	2.5	0	1	CWD conversion	2/8/2005	2/8/2005	2005	0
130	F89	Neg	M	1.5	2.5	0	1	Capture	2/8/2005	2006-02-12	2006	52.7143
131	F90	Neg	M	0.5	3	0	0	Harvest	2006-02-04	2006-11-26	2006	42.1429
132	F91	Neg	F	1.5	.	1	1	Drop	2006-02-04	2007-12-03	2007	95.2857
133	F92	Neg	F	0.5	2.5	0	0	Hit by car	2006-02-05	2006-06-09	2006	17.7143
134	F93	Neg	F	3.5	3.5	0	0	Unknown	2006-02-05	2009-11-20	2009	197.714
135	F94	Pos	M	1.5	3	0	0	CWD conversion	2006-02-06	2007-02-22	2007	54.4286
136	F95	Neg	F	1.5	3	0	0	Drowning	2006-02-06	2007-03-20	2007	58.1429
137	F96	Neg	F	0.5	3.5	0	0	EHD/AHD	2006-02-10	2006-10-30	2006	37.4286
138	F97	Pos	M	2.5	2	0	0	CWD conversion	2006-02-10	2008-02-23	2008	106.143
139	F98	Pos	M	0.5	4	0	1	CWD conversion	2006-02-10	2006-02-10	2006	0
140	F99	Neg	M	1.5	3	1	0	Drop	2006-02-10	2007-09-11	2007	82.5714
141	F100	Neg	F	4.5	3.5	0	1	Study complete	2006-02-10	2010-03-01	2010	211.429
142	F101	Neg	F	0.5	3.5	0	0	Lost during capture	2006-02-10	2007-03-04	2006	55.2857
143	F102	Pos	M	1.5	2	0	0	CWD conversion	2006-02-10	2007-03-04	2007	55.2857
144	F103	Neg	F	4.5	3	1	0	Study complete	2006-02-10	2010-02-28	2010	211.286
145	F104	Neg	F	1.5	3	0	0	Capture	2006-02-10	2007-03-04	2007	55.2857
146	F105	Neg	M	0.5	3.5	1	0	Hung in Fence	2006-02-10	2006-07-24	2006	23.4286
147	F106	Pos	F	3.5	4	0	1	CWD conversion	2006-02-10	2009-02-20	2009	158
148	F107	Pos	M	1.5	2	0	0	CWD conversion	2006-02-10	2007-03-03	2007	55.1429
149	F109	Neg	M	2.5	.	0	0	Capture	2006-02-10	2008-02-23	2008	106.143
150	F110	Neg	M	0.5	3	0	1	Collected for sample	2006-03-11	2007-05-02	2006	59.5714
151	F111	Neg	M	0.5	3	0	0	Trans Quit	2007-02-20	2007-12-03	2007	40.8571
152	F112	Neg	F	1.5	3.5	0	0	Capture	2007-02-20	2008-02-23	2008	52.5714
